# Supplementary material for: Direct and Pollinator-Mediated Effects of Herbivory on Strawberry and the Potential for Improved Resistance
Source: Front Plant Sci. 2017 May 18;8:823. doi: 10.3389/fpls.2017.00823 (PMC5435809; doi:10.3389/fpls.2017.00823)
Supplement: Supplementary file 1 [file Table_1.XLSX]

## Sheet: Sheet1
	Table S1 Geographic coordinates (decimal degrees, WGS84) for the 20 wild Fragaria vesca genotypes that were screened for resistance to Galerucella sagittariae and G. tenella.
	ID	Latitude	Longitude
	10F	60.389°	17.570°
	11A	60.300°	17.732°
	12F	60.304°	18.015°
	14A	60.236°	18.520°
	15A	60.301°	17.291°
	16F	60.256°	17.491°
	21A	60.175°	16.992°
	22F	60.213°	17.153°
	23F	60.139°	17.442°
	27F	60.033°	18.388°
	28A	60.057°	17.008°
	29F	60.015°	17.182°
	30A	60.002°	17.415°
	31F	60.010°	17.609°
	32A	59.951°	17.900°
	35A	59.936°	16.890°
	36A	59.899°	17.012°
	39F	59.868°	17.775°
	42F	59.838°	17.051°
	50A	59.499°	17.389°
